# Supplementary material for: Atomic Layer Deposition of Ultrathin ZnO Films for Hybrid Window Layers for Cu(Inx,Ga1−x)Se2 Solar Cells
Source: Nanomaterials (Basel). 2021 Oct 20;11(11):2779. doi: 10.3390/nano11112779 (PMC8619686; doi:10.3390/nano11112779)
Supplement: Supplementary file 1 [file nanomaterials-11-02779-s001.zip]

Archive with 1 entries (1 files):
- nanomaterials-1414130-supplementary.pdf
